# Supplementary material for: Hydrophobic Modification of Wood Using Tetramethylcyclotetrasiloxane
Source: Polymers (Basel). 2022 May 19;14(10):2077. doi: 10.3390/polym14102077 (PMC9144661; doi:10.3390/polym14102077)
Supplement: Supplementary file 1 [file polymers-14-02077-s001.zip]

Archive with 2 entries (2 files):
- polymers-1723173-Movie S1.mp4
- polymers-1723173-supplementary.pdf
